# Supplementary material for: Cell-selective proteomics reveal novel effectors secreted by an obligate intracellular bacterial pathogen
Source: Nat Commun. 2024 Jul 18;15:6073. doi: 10.1038/s41467-024-50493-9 (PMC11258249; doi:10.1038/s41467-024-50493-9)
Supplement: Supplementary file 7 — Source Data [file 41467_2024_50493_MOESM7_ESM.xlsx]

## Sheet: Fig. 1b
Fig. 1b
infected cells per focus
	experiment 1			experiment 2			experiment 3			Unpaired t test
	WT	MetRS*		WT	MetRS*		WT	MetRS*		P value	0.8471
	13	13		11	11		16	16		P value summary	ns
	15	14		12	14		13	8		Significantly different (P < 0.05)?	No
	14	13		11	12		10	6		One- or two-tailed P value?	Two-tailed
	15	14		11	11		8	9		t, df	t=0.2056, df=4
	10	11		18	13		12	12
	18	10		14	11		13	13
	15	13		10	14		12	10
	12	14		14	13		9	8
	10	17		16	18		10	12
	17	14		10	12		11	11
	11	17		11	7		10	16
	14	15		15	11		11	12
	14	15		13	9		10	11
	16	12		9	11		11	13
	11	15		14	13		16	13
Mean:	13.6667	13.8		12.6	12		11.4667	11.3333

## Sheet: Fig. 1c
Fig. 1c
bacteria per focus
	experiment 1			experiment 2			experiment 3			Unpaired t test
	WT	MetRS*		WT	MetRS*		WT	MetRS*		P value	0.7811
	30	25		17	23		28	24		P value summary	ns
	28	30		29	27		23	16		Significantly different (P < 0.05)?	No
	30	20		15	19		19	15		One- or two-tailed P value?	Two-tailed
	26	34		16	23		14	19		t, df	t=0.2972, df=4
	25	22		34	24		25	20
	29	20		20	28		20	22
	33	22		25	27		18	21
	17	29		26	29		21	14
	19	34		27	34		19	28
	34	35		16	23		12	21
	32	32		20	19		15	27
	29	33		25	17		19	23
	26	29		30	16		17	24
	30	24		21	17		18	25
	21	27		23	24		33	26
Mean:	27.2667	27.7333		22.9333	23.3333		20.0667	21.6667

## Sheet: Fig. 1e
Fig. 1e
anti-biotin (StrepTactin-HRP)
	Sample ID	Description
	1	WT R. parkeri-infected A549 cells, untreated, supernatant
	2	WT R. parkeri-infected A549 cells, Anl-treated, supernatant
	3	MetRS* R. parkeri-infected A549 cells, untreated, supernatant
	4	MetRS* R. parkeri-infected A549 cells, Anl-treated, supernatant
	5	WT R. parkeri-infected A549 cells, untreated, pellet
	6	WT R. parkeri-infected A549 cells, Anl-treated, pellet
	7	MetRS* R. parkeri-infected A549 cells, untreated, pellet
	8	MetRS* R. parkeri-infected A549 cells, Anl-treated, pellet

## Sheet: Fig. 2
Fig. 2
BLAST E-values (vs Srfs from R. parkeri str. Portsmouth [taxonomy ID 1105108])
	Species/strain	Taxonomy ID	SrfA	SrfB	SrfC	SrfD	SrfE	SrfF	SrfG
	R. conorii str. Malish 7	272944	0	0	0	0	0	0	0
	R. rickettsii str. Sheila Smith	392021	0	0	0	0	0	0	0
	R. peacockii str. Rustic	562019	n/a	n/a	0	0	0	0	n/a
	R. montanensis str. OSU 85-930	1105114	0	0	0	0	0	n/a	0
	Rickettsia endosymbiont of Ixodes pacificus	1133329	0	0	0	0	6e-166	6e-74	0
	R. monacensis str. IrR/Munich	1269334	0	0	0	0	1e-164	2e-90	0
	R. buchneri str. ISO7	1462938	3e-173	5e-162	3e-98	0	1e-168	2e-53	0
	R. felis str. URRWXCal2	315456	n/a	9e-44	4e-139	0	1e-109	3e-121	1e-103
	R. akari str. Hartford	293614	3e-54	2e-151	2e-65	0	2e-69	1e-114	4e-115
	R. prowazekii str. Breinl	1290428	n/a	n/a	3e-06	n/a	2e-169	2e-46	2e-65
	R. typhi str. Wilmington	257363	n/a	n/a	n/a	n/a	0	5e-44	5e-78
	R. helvetica str. C9P9	1144888	n/a	n/a	n/a	n/a	6e-178	9e-145	0
	R. canadensis str. McKiel	293613	3e-138	n/a	9e-95	0	1e-50	n/a	3e-130
	R. bellii str. RML369-C	336407	n/a	n/a	n/a	n/a	2e-22	3e-14	1e-49
	Rickettsia endosymbiont of Bemisia tabaci MEAM1	1182263	n/a	n/a	n/a	n/a	2e-22	2e-14	3e-16
	Rickettsia endosymbiont of Pyrocoelia pectoralis	2866165	n/a	n/a	n/a	n/a	8e-39	n/a	2e-46

## Sheet: Fig. 3a
Fig. 3a
blot 1 (left): anti-phospho-GSK-3β
blot 2 (right): anti-GSK-3β-Tag
	Sample ID	Description
	1	uninfected Vero cells
	2	GSK-BFP R. parkeri-infected Vero cells
	3	GSK-RARP-2 R. parkeri-infected Vero cells
	4	GSK-SrfA R. parkeri-infected Vero cells
	5	GSK-SrfD R. parkeri-infected Vero cells
	6	GSK-SrfF R. parkeri-infected Vero cells
	7	GSK-SrfG R. parkeri-infected Vero cells
	8	GSK-SrfC R. parkeri-infected Vero cells
	9	GSK-SrfB R. parkeri-infected Vero cells
	10	GSK-SrfE R. parkeri-infected Vero cells

## Sheet: Fig. 3b
Fig. 3b
blot 1 (leftmost): anti-SrfC
blot 2 (left middle): anti-SrfD
blot 3 (right middle): anti-SrfF
blot 4 (rightmost): anti-RpoA
	Sample ID	Description
	1	R. parkeri-infected A549 cells, supernatant
	2	uninfected A549 cells, supernatant
	3	R. parkeri-infected A549 cells, pellet
	4	uninfected A549 cells, pellet

## Sheet: Fig. 3c
Fig. 3c
blot 1 (left): anti-SrfD
blot 2 (middle): anti-SrfE
blot 3 (right): anti-RpoA
	Sample ID	Description
	1	R. parkeri-infected A549 cells, supernatant
	2	uninfected A549 cells, supernatant
	3	R. parkeri-infected A549 cells, pellet
	4	uninfected A549 cells, pellet

## Sheet: Fig. 5a
Fig. 5a
SrfD co-immunoprecipitation mass spectrometry data from Supplementary Data 2
	Accession #	Description	Gene ID	log2(fold-change infected vs uninfected)	–log10(padj)
	WP_014410824.1	Pentapeptide repeat-containing protein (SrfD)	MC1_RS04150	8.47183	4.1736
	P19474	E3 ubiquitin-protein ligase TRIM21	TRIM21	6.68416	3.94369
	P61619	Protein transport protein Sec61 subunit alpha isoform 1	SEC61A1	6.43619	3.86583
	P60468	Protein transport protein Sec61 subunit beta	SEC61B	6.26929	3.87184
	O95758	Polypyrimidine tract-binding protein 3	PTBP3	4.54659	2.63774
	Q96PU8	Protein quaking	QKI	4.48205	2.11623
	Q6PKG0	La-related protein 1	LARP1	4.35408	0.808286
	P62266	40S ribosomal protein S23	RPS23	4.32207	0.864136
	Q15646	2'-5'-oligoadenylate synthase-like protein	OASL	4.15978	2.10453
	O76031	ATP-dependent Clp protease ATP-binding subunit clpX-like, mitochondrial	CLPX	4.10195	2.642
	P43243	Matrin-3	MATR3	3.91819	2.63474
	Q9UNQ2	Probable dimethyladenosine transferase	DIMT1	3.91001	2.1495
	Q5SSJ5	Heterochromatin protein 1-binding protein 3	HP1BP3	3.32892	0.907312
	Q16740	ATP-dependent Clp protease proteolytic subunit, mitochondrial	CLPP	3.3173	2.06864
	P53350	Serine/threonine-protein kinase PLK1	PLK1	3.26823	2.19769
	P61289	Proteasome activator complex subunit 3	PSME3	3.24952	1.5015
	O00488	Zinc finger protein 593	ZNF593	3.15465	2.79006
	P62318	Small nuclear ribonucleoprotein Sm D3	SNRPD3	3.07942	2.87583
	Q9H6Y2	WD repeat-containing protein 55	WDR55	2.84455	2.40221
	Q13042	Cell division cycle protein 16 homolog	CDC16	2.83124	2.63774
	Q658Y4	Protein FAM91A1	FAM91A1	2.80361	2.66421
	WP_014410262.1	Autotransporter domain-containing protein (Sca1)	MC1_RS00120	2.79736	2.69615
	Q15007	Pre-mRNA-splicing regulator WTAP	WTAP	2.79706	2.57976
	P15104	Glutamine synthetase	GLUL	2.75607	2.63512
	P01008	Antithrombin-III	SERPINC1	2.74879	0.819794
	P02788	Lactotransferrin	LTF	2.72821	1.16863
	Q14BN4	Sarcolemmal membrane-associated protein	SLMAP	2.71922	2.48364
	Q6WKZ4	Rab11 family-interacting protein 1	RAB11FIP1	2.70813	1.57557
	Q96BD8	Spindle and kinetochore-associated protein 1	SKA1	2.69222	2.63474
	P09429	High mobility group protein B1	HMGB1	2.66632	1.14045
	Q9BUL8	Programmed cell death protein 10	PDCD10	2.60767	2.24838
	Q92499	ATP-dependent RNA helicase DDX1	DDX1	2.60523	2.87583
	P09622	Dihydrolipoyl dehydrogenase, mitochondrial	DLD	2.59667	2.87583
	Q9BRX9	WD repeat domain-containing protein 83	WDR83	2.59055	2.79006
	Q9H0D6	5'-3' exoribonuclease 2	XRN2	2.58707	2.58603
	Q9Y5T5	Ubiquitin carboxyl-terminal hydrolase 16	USP16	2.58642	1.72903
	Q13428	Treacle protein	TCOF1	2.55556	2.63774
	Q9Y266	Nuclear migration protein nudC	NUDC	2.55049	1.2251
	P30260	Cell division cycle protein 27 homolog	CDC27	2.5444	1.76324
	P46013	Proliferation marker protein Ki-67	MKI67	2.53915	2.35428
	Q8IX90	Spindle and kinetochore-associated protein 3	SKA3	2.51911	1.76784
	Q14C86	GTPase-activating protein and VPS9 domain-containing protein 1	GAPVD1	2.49771	0.420161
	O43447	Peptidyl-prolyl cis-trans isomerase H	PPIH	2.45892	1.3726
	P17096	High mobility group protein HMG-I/HMG-Y	HMGA1	2.43665	0.819794
	O00330	Pyruvate dehydrogenase protein X component, mitochondrial	PDHX	2.36804	1.15593
	Q14444	Caprin-1	CAPRIN1	2.36045	0.819794
	Q86UP2	Kinectin	KTN1	2.33443	2.28651
	P29590	Protein PML	PML	2.31318	2.73357
	Q9H5Z1	Probable ATP-dependent RNA helicase DHX35	DHX35	2.30978	2.07172
	Q15434	RNA-binding motif, single-stranded-interacting protein 2	RBMS2	2.29386	1.31374
	P09012	U1 small nuclear ribonucleoprotein A	SNRPA	2.2839	1.21504
	P47914	60S ribosomal protein L29	RPL29	2.24277	0.471691
	P15090	Fatty acid-binding protein, adipocyte	FABP4	2.22174	2.79006
	P10809	60 kDa heat shock protein, mitochondrial	HSPD1	2.17163	1.04466
	O95793	Double-stranded RNA-binding protein Staufen homolog 1	STAU1	2.16554	0.780431
	Q86V81	THO complex subunit 4	ALYREF	2.11194	0.918863
	Q16555	Dihydropyrimidinase-related protein 2	DPYSL2	2.06128	0.954309
	P26196	Probable ATP-dependent RNA helicase DDX6	DDX6	2.05839	2.17188
	P52758	2-iminobutanoate/2-iminopropanoate deaminase	RIDA	2.04352	0.686467
	Q07666	KH domain-containing, RNA-binding, signal transduction-associated protein 1	KHDRBS1	2.03988	1.14045
	Q13895	Bystin	BYSL	2.03642	2.87583
	P08865	40S ribosomal protein SA	RPSA	1.92358	1.07087
	Q9GZT3	SRA stem-loop-interacting RNA-binding protein, mitochondrial	SLIRP	1.86002	0.928562
	Q01469	Fatty acid-binding protein 5	FABP5	1.81608	1.02601
	O95470	Sphingosine-1-phosphate lyase 1	SGPL1	1.80279	1.23842
	P17844	Probable ATP-dependent RNA helicase DDX5	DDX5	1.80024	1.11701
	Q9UJX2	Cell division cycle protein 23 homolog	CDC23	1.7661	0.758721
	P67775	Serine/threonine-protein phosphatase 2A catalytic subunit alpha isoform	PPP2CA	1.7296	0.918863
	P52815	39S ribosomal protein L12, mitochondrial	MRPL12	1.72866	0.819794
	O95171	Sciellin	SCEL	1.60875	2.61001
	P52292	Importin subunit alpha-1	KPNA2	1.6055	0.511008
	P26599	Polypyrimidine tract-binding protein 1	PTBP1	1.58609	1.74935
	Q7Z2W4	Zinc finger CCCH-type antiviral protein 1	ZC3HAV1	1.57518	0.955518
	Q9UHX1	Poly(U)-binding-splicing factor PUF60	PUF60	1.55424	1.51484
	P08708	40S ribosomal protein S17	RPS17	1.55142	2.53476
	P51991	Heterogeneous nuclear ribonucleoprotein A3	HNRNPA3	1.54968	0.493249
	P60510	Serine/threonine-protein phosphatase 4 catalytic subunit	PPP4C	1.53804	0.928562
	P01024	Complement C3	C3	1.52267	2.26158
	P23588	Eukaryotic translation initiation factor 4B	EIF4B	1.51976	0.930822
	Q9UKK9	ADP-sugar pyrophosphatase	NUDT5	1.50758	1.34562
	E9PRG8	Uncharacterized protein C11orf98	C11orf98	1.50245	1.47092
	Q9Y3D9	28S ribosomal protein S23, mitochondrial	MRPS23	1.49817	1.55807
	P11177	Pyruvate dehydrogenase E1 component subunit beta, mitochondrial	PDHB	1.49133	2.63774
	P22626	Heterogeneous nuclear ribonucleoproteins A2/B1	HNRNPA2B1	1.4634	2.32276
	P49207	60S ribosomal protein L34	RPL34	1.4405	2.51476
	Q6P5R6	60S ribosomal protein L22-like 1	RPL22L1	1.4355	0.493908
	Q9Y3A3	MOB-like protein phocein	MOB4	1.43114	1.08808
	P61978	Heterogeneous nuclear ribonucleoprotein K	HNRNPK	1.42736	2.10453
	Q16204	Coiled-coil domain-containing protein 6	CCDC6	1.42293	0.490989
	Q13283	Ras GTPase-activating protein-binding protein 1	G3BP1	1.42182	1.99455
	O95359	Transforming acidic coiled-coil-containing protein 2	TACC2	1.40397	2.63774
	P62861	40S ribosomal protein S30	FAU	1.38076	2.34513
	O95373	Importin-7	IPO7	1.36339	1.14045
	O43815	Striatin	STRN	1.34856	2.48364
	Q8TF05	Serine/threonine-protein phosphatase 4 regulatory subunit 1	PPP4R1	1.34408	0.928562
	P30153	Serine/threonine-protein phosphatase 2A 65 kDa regulatory subunit A alpha isoform	PPP2R1A	1.34053	1.28731
	P62851	40S ribosomal protein S25	RPS25	1.32177	2.58795
	O60506	Heterogeneous nuclear ribonucleoprotein Q	SYNCRIP	1.31377	1.83309
	P81605	Dermcidin	DCD	1.31269	0.479649
	O43663	Protein regulator of cytokinesis 1	PRC1	1.30317	0.784707
	P62269	40S ribosomal protein S18	RPS18	1.24676	1.53761
	P67809	Y-box-binding protein 1	YBX1	1.23561	2.11622
	Q9BZH6	WD repeat-containing protein 11	WDR11	1.23436	0.834648
	Q15293	Reticulocalbin-1	RCN1	1.23015	1.24916
	P14866	Heterogeneous nuclear ribonucleoprotein L	HNRNPL	1.21907	2.44073
	P16989	Y-box-binding protein 3	YBX3	1.21662	1.96835
	P12956	X-ray repair cross-complementing protein 6	XRCC6	1.20778	0.854078
	P62750	60S ribosomal protein L23a	RPL23A	1.20113	2.42859
	P62314	Small nuclear ribonucleoprotein Sm D1	SNRPD1	1.19667	0.822828
	P62081	40S ribosomal protein S7	RPS7	1.18742	1.42847
	P46821	Microtubule-associated protein 1B	MAP1B	1.18414	0.460077
	Q9Y6E0	Serine/threonine-protein kinase 24	STK24	1.13264	0.450341
	P27708	CAD protein	CAD	1.12719	1.72166
	P36957	Dihydrolipoyllysine-residue succinyltransferase component of 2-oxoglutarate dehydrogenase complex, mitochondrial	DLST	1.1208	1.32034
	O43809	Cleavage and polyadenylation specificity factor subunit 5	NUDT21	1.11277	0.470577
	Q13011	Delta(3,5)-Delta(2,4)-dienoyl-CoA isomerase, mitochondrial	ECH1	1.11103	2.19769
	P61513	60S ribosomal protein L37a	RPL37A	1.07994	1.3726
	P17612	cAMP-dependent protein kinase catalytic subunit alpha	PRKACA	1.07845	0.9498
	P83881	60S ribosomal protein L36a	RPL36A	1.07362	0.282373
	P62280	40S ribosomal protein S11	RPS11	1.06971	1.73686
	Q96C36	Pyrroline-5-carboxylate reductase 2	PYCR2	1.06778	1.56656
	P10515	Dihydrolipoyllysine-residue acetyltransferase component of pyruvate dehydrogenase complex, mitochondrial	DLAT	1.04921	1.9814
	O43290	U4/U6.U5 tri-snRNP-associated protein 1	SART1	1.02842	0.432046
	P61254	60S ribosomal protein L26	RPL26	1.0205	1.53212
	P05455	Lupus La protein	SSB	0.989699	1.96451
	P62805	Histone H4	H4C1	0.977544	2.08185
	P62263	40S ribosomal protein S14	RPS14	0.975728	2.50079
	P62847	40S ribosomal protein S24	RPS24	0.960725	0.780431
	O00425	Insulin-like growth factor 2 mRNA-binding protein 3	IGF2BP3	0.958439	1.75614
	Q8NC51	Plasminogen activator inhibitor 1 RNA-binding protein	SERBP1	0.956885	0.752376
	Q9UJX5	Anaphase-promoting complex subunit 4	ANAPC4	0.952613	1.07087
	P61927	60S ribosomal protein L37	RPL37	0.948574	1.16449
	Q9NZI8	Insulin-like growth factor 2 mRNA-binding protein 1	IGF2BP1	0.947645	1.1754
	Q96HS1	Serine/threonine-protein phosphatase PGAM5, mitochondrial	PGAM5	0.945866	1.08808
	P62829	60S ribosomal protein L23	RPL23	0.920125	2.87583
	P13861	cAMP-dependent protein kinase type II-alpha regulatory subunit	PRKAR2A	0.917848	1.72166
	P55209	Nucleosome assembly protein 1-like 1	NAP1L1	0.915133	1.83309
	P35268	60S ribosomal protein L22	RPL22	0.904761	2.0269
	P61247	40S ribosomal protein S3a	RPS3A	0.902338	2.4992
	Q9Y3I0	RNA-splicing ligase RtcB homolog	RTCB	0.895289	1.55758
	P25398	40S ribosomal protein S12	RPS12	0.88842	1.25796
	P07305	Histone H1.0	H1-0	0.88797	0.904818
	A0JNW5	UHRF1-binding protein 1-like	UHRF1BP1L	0.882617	0.372991
	P18621	60S ribosomal protein L17	RPL17	0.874612	2.18919
	P30050	60S ribosomal protein L12	RPL12	0.858519	1.81593
	Q9NZB2	Constitutive coactivator of PPAR-gamma-like protein 1	FAM120A	0.855693	0.775667
	P46782	40S ribosomal protein S5	RPS5	0.843034	2.10453
	Q15366	Poly(rC)-binding protein 2	PCBP2	0.829529	0.930822
	Q13405	39S ribosomal protein L49, mitochondrial	MRPL49	0.827694	1.64225
	P62899	60S ribosomal protein L31	RPL31	0.824584	1.42299
	Q8NDI1	EH domain-binding protein 1	EHBP1	0.823005	0.529475
	P32322	Pyrroline-5-carboxylate reductase 1, mitochondrial	PYCR1	0.818418	1.45996
	Q07021	Complement component 1 Q subcomponent-binding protein, mitochondrial	C1QBP	0.817298	0.941003
	Q92522	Histone H1.10	H1-10	0.796062	0.602325
	Q5T8D3	Acyl-CoA-binding domain-containing protein 5	ACBD5	0.77657	1.04466
	P37108	Signal recognition particle 14 kDa protein	SRP14	0.762741	1.3726
	P62244	40S ribosomal protein S15a	RPS15A	0.760647	1.0131
	P83731	60S ribosomal protein L24	RPL24	0.74166	1.79831
	P11940	Polyadenylate-binding protein 1	PABPC1	0.73158	2.26158
	P42766	60S ribosomal protein L35	RPL35	0.715931	1.00472
	P62249	40S ribosomal protein S16	RPS16	0.713409	1.74935
	P23396	40S ribosomal protein S3	RPS3	0.709105	2.28311
	O75044	SLIT-ROBO Rho GTPase-activating protein 2	SRGAP2	0.709075	0.930822
	Q07955	Serine/arginine-rich splicing factor 1	SRSF1	0.706971	2.1495
	P08559	Pyruvate dehydrogenase E1 component subunit alpha, somatic form, mitochondrial	PDHA1	0.689541	1.51999
	Q9P0L0	Vesicle-associated membrane protein-associated protein A	VAPA	0.672088	0.845601
	Q12906	Interleukin enhancer-binding factor 3	ILF3	0.671123	1.2293
	P62277	40S ribosomal protein S13	RPS13	0.666855	1.94908
	P62316	Small nuclear ribonucleoprotein Sm D2	SNRPD2	0.666319	0.285104
	Q00839	Heterogeneous nuclear ribonucleoprotein U	HNRNPU	0.663619	0.585788
	Q9UN86	Ras GTPase-activating protein-binding protein 2	G3BP2	0.663522	1.1747
	Q99729	Heterogeneous nuclear ribonucleoprotein A/B	HNRNPAB	0.638479	1.28471
	P61353	60S ribosomal protein L27	RPL27	0.617858	0.608491
	P46778	60S ribosomal protein L21	RPL21	0.612799	1.13777
	Q9BUJ2	Heterogeneous nuclear ribonucleoprotein U-like protein 1	HNRNPUL1	0.609556	1.57557
	Q9UQ80	Proliferation-associated protein 2G4	PA2G4	0.595598	0.797592
	P16403	Histone H1.2	H1-2	0.549298	1.42847
	P38646	Stress-70 protein, mitochondrial	HSPA9	0.525234	0.635968
	Q13151	Heterogeneous nuclear ribonucleoprotein A0	HNRNPA0	0.523497	1.31374
	P46777	60S ribosomal protein L5	RPL5	0.517021	0.780431
	Q15717	ELAV-like protein 1	ELAVL1	0.51052	0.264344
	Q15691	Microtubule-associated protein RP/EB family member 1	MAPRE1	0.496986	0.163434
	P00352	Retinal dehydrogenase 1	ALDH1A1	0.490265	0.766911
	P62979	Ubiquitin-40S ribosomal protein S27a	RPS27A	0.48361	0.985573
	P05388	60S acidic ribosomal protein P0	RPLP0	0.47022	0.941003
	Q12905	Interleukin enhancer-binding factor 2	ILF2	0.468626	0.823142
	P60903	Protein S100-A10	S100A10	0.458362	0.0873419
	P02100	Hemoglobin subunit epsilon	HBE1	0.453945	0.0640625
	Q16777	Histone H2A type 2-C	H2AC20	0.453884	1.13203
	P62753	40S ribosomal protein S6	RPS6	0.451174	0.718617
	P63220	40S ribosomal protein S21	RPS21	0.449864	0.985573
	P60866	40S ribosomal protein S20	RPS20	0.444753	1.97104
	P46779	60S ribosomal protein L28	RPL28	0.440956	1.31374
	P62841	40S ribosomal protein S15	RPS15	0.437442	0.3745
	P62273	40S ribosomal protein S29	RPS29	0.426261	0.0490139
	Q3MHD2	Protein LSM12 homolog	LSM12	0.422065	0.0993882
	P62701	40S ribosomal protein S4, X isoform	RPS4X	0.41195	0.618553
	P32969	60S ribosomal protein L9	RPL9	0.405265	0.928562
	P62906	60S ribosomal protein L10a	RPL10A	0.402645	1.73731
	Q68CZ2	Tensin-3	TNS3	0.398418	0.216382
	Q9Y224	RNA transcription, translation and transport factor protein	RTRAF	0.395582	0.438927
	P62857	40S ribosomal protein S28	RPS28	0.378714	0.819122
	P26373	60S ribosomal protein L13	RPL13	0.370768	0.456369
	P16401	Histone H1.5	H1-5	0.35878	0.208357
	P84090	Enhancer of rudimentary homolog	ERH	0.346411	1.11701
	P0C0L4	Complement C4-A	C4A	0.324488	0.103643
	Q86UE8	Serine/threonine-protein kinase tousled-like 2	TLK2	0.322205	0.0595109
	P38159	RNA-binding motif protein, X chromosome	RBMX	0.316719	0.498406
	Q9Y3U8	60S ribosomal protein L36	RPL36	0.281154	0.843108
	P39019	40S ribosomal protein S19	RPS19	0.247695	0.736449
	P15880	40S ribosomal protein S2	RPS2	0.242838	0.438927
	P11021	Endoplasmic reticulum chaperone BiP	HSPA5	0.222201	0.510522
	P69905	Hemoglobin subunit alpha	HBA1	0.215583	0.635968
	P10599	Thioredoxin	TXN	0.20261	0.393413
	O60814	Histone H2B type 1-K	H2BC12	0.202404	0.479945
	P62888	60S ribosomal protein L30	RPL30	0.19901	0.299876
	O95810	Caveolae-associated protein 2	CAVIN2	0.197998	0.113725
	P50914	60S ribosomal protein L14	RPL14	0.17086	0.149482
	P07910	Heterogeneous nuclear ribonucleoproteins C1/C2	HNRNPC	0.14798	0.0506891
	Q03135	Caveolin-1	CAV1	0.135198	0.221277
	P28288	ATP-binding cassette sub-family D member 3	ABCD3	0.127443	0.325066
	P62424	60S ribosomal protein L7a	RPL7A	0.117545	0.201977
	P05386	60S acidic ribosomal protein P1	RPLP1	0.0966773	0.102717
	P05387	60S acidic ribosomal protein P2	RPLP2	0.0460126	0.0752866
	P14678	Small nuclear ribonucleoprotein-associated proteins B and B'	SNRPB	0.0363637	0.00955464
	Q07157	Tight junction protein ZO-1	TJP1	0.00605722	0.00459116

## Sheet: Fig. 5b
Fig. 5b
blot 1 (left): anti-SrfD
blot 2 (right): anti-Sec61β
	Sample ID	Description
	1	uninfected A549 cells, input
	2	WT R. parkeri-infected A549 cells, input
	3	uninfected A549 cells, Sec61β IP
	4	WT R. parkeri-infected A549 cells, Sec61β IP
	center unlabeled lanes were part of a separate assay

## Sheet: Fig. 5c
Fig. 5c
blot 1 (leftmost): anti-FLAG (Sec61β IP)
blot 2 (left middle): anti-Sec61β (Sec61β IP)
blot 3 (right middle): anti-FLAG (input)
blot 4 (rightmost): anti-Sec61β (input)
	Sample ID	Description
	1	empty vector
	2	3xFLAG-SrfD
	3	3xFLAG-SrfDΔPPR1
	4	3xFLAG-SrfDΔCC1
	5	3xFLAG-SrfDΔPPR2
	6	3xFLAG-SrfDΔTM
	7	3xFLAG-SrfDΔCC2
	final unlabeled lanes were part of a separate assay

[truncated: 2 more sheets: Supplementary Fig. 3, Supplementary Fig. 4]
